# Supplementary material for: DNA methylome and transcriptome identified Key genes and pathways involved in Speckled Eggshell formation in aged laying hens
Source: BMC Genomics. 2023 Jan 19;24:31. doi: 10.1186/s12864-022-09100-8 (PMC9854222; doi:10.1186/s12864-022-09100-8)
Supplement: Supplementary file 1 — Additional file 1: Supplementary Table 1. Information on sequencing samples. [file 12864_2022_9100_MOESM1_ESM.xls]

## Sheet: Sheet1
Supplementary Table 1. Information on sequencing samples
Sample name	Group	Individual for Serum Biochemical Parameters	Individual for RNA-seq	Individual for WGBS
S35	Speckle	√	√	√
S41	Speckle	√	√
S62	Speckle	√	√
S65	Speckle	√	√	√
S68	Speckle	√	√	√
S79	Speckle	√
S83	Speckle	√	√
S89	Speckle	√
N122	Normal	√	√
N143	Normal	√
N158	Normal	√	√	√
N164	Normal	√	√	√
N165	Normal	√
N170	Normal	√	√	√
N197	Normal	√	√
N200	Normal	√	√
