# Supplementary material for: DNA methylome and transcriptome identified Key genes and pathways involved in Speckled Eggshell formation in aged laying hens
Source: BMC Genomics. 2023 Jan 19;24:31. doi: 10.1186/s12864-022-09100-8 (PMC9854222; doi:10.1186/s12864-022-09100-8)
Supplement: Supplementary file 2 — Additional file 2: Supplementary Table 2. Specific primers for qRT-PCR. [file 12864_2022_9100_MOESM2_ESM.xls]

## Sheet: Sheet1
Supplementary Table 2. Specific primers for qRT-PCR
NCBI number	Gene	Primer Sequence
NM_204305	GAPDH	F:5'-GGTGGCCATCAATGATCCCT
		R:5'-CCGTTCTCAGCCTTGACAGT
XM_015286921	IQSEC3	F:5'-CATCGGGAAAGGCATCCTGA
		R:5'-CGCTGGGATCATCACTTGGT
NM_204774	TMOD4	F:5'-GCTCAAGGTGGACAACCAGT
		R:5'-TCTTCTGCTTGCGACGGAG
NM_205218	BFSP2	F:5'-TGGCCTGGACAACATACTGG
		R:5'-CTTCCTCTTGGCTTCGCACT
