# Supplementary material for: DNA methylome and transcriptome identified Key genes and pathways involved in Speckled Eggshell formation in aged laying hens
Source: BMC Genomics. 2023 Jan 19;24:31. doi: 10.1186/s12864-022-09100-8 (PMC9854222; doi:10.1186/s12864-022-09100-8)
Supplement: Supplementary file 3 — Additional file 3: Supplementary Table 3. Summary statistics for transcriptome sequence quality and alignment information of eggshell gland. [file 12864_2022_9100_MOESM3_ESM.xls]

## Sheet: Sheet1
Supplementary Table 3. Summary statistics for transcriptome sequence quality and alignment information of eggshell gland
Group	Sample	Row reads	Clean reads	Clean bases	Q20	Q30	GC content	Total map	Unique map
					(%)	(%)	(%)
Speckle	S35	55787668	54859902	7.57G	97.22	92.9	0.49	50986793（92.94%）	41640774 (75.90%)
	S41	48369316	47467706	6.55G	97.14	92.81	0.5	44144967（93.00%）	36552522 (77.00%)
	S62	51235420	50424342	6.98G	97.9	93.98	0.49	46879511（92.97%）	38783182 (76.91%)
	S65	48401798	47624880	6.57G	97.93	94.04	0.49	44376863（93.18%）	36425216 (76.48%)
	S68	51260838	50457078	6.96G	97.96	94.13	0.5	47015905（93.18%）	38299258 (75.90%)
	S83	51302722	50467724	6.95 G	97.87	93.9	0.5	46465633 （92.07%）	37898906 (75.09%)
Normal	N122	46372070	45278008	6.21G	97.61	93.41	0.49	41089792 （90.75%）	33264348 (73.47%)
	N158	56550724	55662012	7.68G	97.92	93.99	0.5	51648781 （92.79%）	42117922 (75.67%)
	N164	53456186	52614668	7.26G	97.93	94.05	0.5	48900072 （92.94%）	40017860 (76.06%)
	N170	53774794	52710382	7.26G	97.74	93.6	0.5	48567346 （92.14%）	39527224 (74.99%)
	N197	50293642	49195812	6.76G	97.7	93.6	0.5	45201112 （91.88%）	36596110 (74.39%)
	N200	48364980	47513086	7.30G	97.38	93.4	0.5	44000262 （92.61%）	17921513 (75.44%）
