# Supplementary material for: DNA methylome and transcriptome identified Key genes and pathways involved in Speckled Eggshell formation in aged laying hens
Source: BMC Genomics. 2023 Jan 19;24:31. doi: 10.1186/s12864-022-09100-8 (PMC9854222; doi:10.1186/s12864-022-09100-8)
Supplement: Supplementary file 4 — Additional file 4: Supplementary Table 4. The gene set between between normal and speckle group. [file 12864_2022_9100_MOESM4_ESM.xls]

## Sheet: Sheet1
Supplementary Table 4. The gene set between between normal and speckle group
ID	Description	setSize	ES	NES	pvalue	core_enrichment
gga04020	Calcium signaling pathway	194	-0.387	-1.437	0.029	MST1/PTGER3/TPCN2/ADCY1/ADCY7/CASQ2/CYSLTR2/EDNRB/TNNC1/CHRNA7/CACNA1D/ITPKA/FGF16/BDKRB2//FGF7/ATP2A3/PLCE1/KDR/ADORA2B/CALML3/NGF/RET/HRH2/FGF10/FGF2/CAMK2G/AGTR1/PDE1C/EDNRA/FLT4/F2R/P2RX1/MCOLN3/PRKCB/CYSLTR1/MYLKSML/CHRM3/NTRK2/PDGFD/VEGFD/PDGFRB/ADRB2/CACNA1C/FLT1/GRIN2A/SLC8A1/PLN/DRD5/TACR1/VEGFRKDRL/PDGFRA/HRH1/NTSR1/CHRNA8
gga04080	Neuroactive ligand-receptor interaction	235	-0.367	-1.397	0.037	GABRB2/P2RY6/CHRNA1/ADORA2B/CHRNB4/VIPR1/CALCRL/GPR156/HRH2/NPFF/SSTR1/RXFP2/NMUR2/AGTR1//HTR1F/EDNRA/GPR50/FSHR/F2R/P2RX1/EDN3/LOC428525/P2RY14/GNRHR/GZMA/OPRK1/GABRG1/ADM/TSPO2/CYSLTR1/GRM8/CHRM3/UTS2/GLRB/MC5R/P2RY10/GABRA4/GRM7/FSHB/APLNR/ADRB2/TSHB/S1PR4/P2RY8/CHRNA6/GABRR2/GLP2R/GRIA1/GRIN2A/DRD5/PENK/TACR1/ADCYAP1R1/UTS2B
gga04510	Focal adhesion	170	-0.387	-1.42	0.039	ROCK2/CAV2/ITGB8/PIK3CA/PPP1CB/CAPN2/PARVG/ARHGAP5/ITGA11/AKT1/COL6A3/PARVA/ITGA7/KDR//COL6A2/ITGA2/MAPK9/LAMA4/CAV1/PARVB/FLT4/PRKCB/COL4A2/COL4A1/MYLKSML/VWF/ITGA8/PDGFD/COL6A1/VEGFD/PDGFRB/FLNA/FLT1/ITGA9/COMP/RELN/VEGFRKDRL/PDGFRA
gga04010	MAPK signaling pathway	232	-0.348	-1.322	0.045	MAPK3/RPS6KA5/STK4/GRB2/RAPGEF2/MAPK14/CRK/TAB2/KITLG/AKT3/TGFBR2/MAP3K3/NFATC3/RASA1//MAP3K13/PTPN7/TGFBR1/PLA2G4A/MAP3K1/CACNA1D/TRADD/FGF16/ATF2/RPS6KA6/PTPRR/MAPK11/FGF7/AKT1/STK3/RPS6KA3/TRAF6/ELK4/MAPK8IP1/KDR/CACNB2/RASGRP3/RPS6KA2/MAPK9/TGFBR2L/NGF/ANGPT1/FGF10/FGF2/FLT4/CACNB4/IL1R1/PRKCB/NRK/NTRK2/TEK/ANGPT4/PDGFD/VEGFD/PDGFRB
gga04060	Cytokine-cytokine receptor interaction	154	-0.372	-1.349	0.061	IL18/CCL4/IL7/BMPR2/IL2RG/IL31RA/IL2RB/CSF3R/TGFBR2/IL13RA2/IL17RA/TNFRSF13B/BMPR1B/TGFBR1//CCL19/IL6ST/TNFRSF11A/CSF2RA/BMP6/TNFSF15/IFNGR1/CCR7/CCL17/IL13RA1/CRCBL/IL7R/CCR2/TNFSF8/CCL5/BMP15/TGFBR2L/NGF/TNFRSF11B/CCL20/XCR1/CCL1/CD40LG/IL25/TNFSF13B/TNFSF11/BMP5/ACVRL1/CXCR5/IL1R1/IL1RL1/CCR8/CCR5/CCR6/IL2RA/CD4/TNFSF4/IL1R2/CXCL12/CSF1R
gga04145	Phagosome	128	-0.357	-1.262	0.096	ITGA2/TLR4/RAB7B/BLB2/BLB1/DMA/TUBA3E/TLR2B/MARCO/MMR1L3/MRC1/TLR2A/NCF4/COLEC12//COMP/LOC771876/LOC428421/BLA/MMR1L4
gga04144	Endocytosis	221	-0.31	-1.1742	0.129	DDEFL1/CAPZA2/GRK5/ARFGAP3/CLTCL1/FGFR3/PRKCZ/ACTR2/ARF1/EEA1/CHMP1B/SNX32/SH3GLB1/GRK6//GIT2/ARAP2/RAB4A/CAPZA1/NEDD4L/STAM2/CHMP1A/ARFGAP1/MDM2/CCDC53/FGFR2/WASHC4/ZFYVE9/VPS36/SH3GLB2/LOC107049991/IL2RG/MICA/WIPF1/EPN2/CBL/IL2RB/ARPC1B/EPS15L1/RAB11FIP5/TGFBR2/KIF5B/TGFBR1/CAV2/RAB31/RAB11FIP1/DAB2/IQSEC1/ASAP2/ITCH/ARFGEF2/RAB22A/SH3GL2/BF2/CYTH4
gga03013	RNA transport	135	0.302	1.129	0.212	LOC112532942/LOC112533523/EEF1A2/LOC107056600/CYFIP2/POP5/GEMIN6/RPP14/EIF4B/RPP40/TRNT1/KPNB1/RBM8A/EIF1//PABPC1L/PABPC1/NUP210L/EIF5B/EIF4EBP1/EIF4G3/SUMO3/EIF2B4/NXF1/PNN/AAAS/UPF3B/EIF3F/EIF4G1/NUP62/NUP133/NUP85/RNPS1/NUP88/DDX20/SUMO2/CASC3/EIF3E/NDC1/POP4/LOC112530098
gga04810	Regulation of actin cytoskeleton	174	-0.297	-1.094	0.263	CYFIP1/CDC42/GNG12/PIK3CB/PIP5K1A/ITGB2/ITGB6/PAK3/CRKL/FGFR3/ARHGEF12/RRAS/ACTR2/VAV2//BRAF/DOCK1/IQGAP2/WASF2/ITGB1/VAV3/PTK2/LPAR1/F2/ITGAV/IQGAP3/MYL9/FGFR2/KRAS/NCKAP1/VCL/PIK3R3/PPP1R12B/SPATA13/PDGFB/NCKAP1L/ABI2/MAPK3/CRK/ARPC1B/SSH1/ROCK2/MYH11/ITGB8/ARHGEF7/PIK3CA/PPP1CB/SCIN/FGF16/TMSB4Y/BDKRB2/PIKFYVE/KNG1/ITGA11/FGF7
gga04140	Autophagy - animal	124	-0.315	-1.102	0.27	MAP3K7/PPP2CA/PIK3R4/ATG4C/DEPTOR/RAF1/ATG10/MAPK8/IGF1R/RAB1B/EIF2AK3/AMBRA1/LOC101750560/TBK1//VMP1/CTSV/RAB8A/ERN1/STX17/PIK3C3/MTOR/PRKACB/MAP2K1/ATG2A/PPP2CB/ATG4B/ULK1/PTEN/LOC420160/RAB33B/ATG4A/PIK3R2/BECN1/ZFYVE1/DAPK1/NRBF2/TANK/PIK3CB/UVRAG/RB1CC1/LAMP2/DAPK2/RRAS/HIF1A/ATG16L2/IRS2/IRS4/SH3GLB1/CZH9orf72/EIF2AK4/ATG7/KRAS/SNAP29/PIK3R3
gga04310	Wnt signaling pathway	131	0.261	0.967	0.539	WNT10A/SOST/RSPO4/APC2/FZD10/WNT2B/CSNK2B/CAMK2B/TCF7L2/MYC/TCF7L1/MAPK10/SOX17/SFRP2//TLE1/WNT4/DKK2/TLE3/LOC100857637/CTNNBIP1
gga05168	Herpes simplex virus 1 infection	133	-0.257	-0.914	0.637	TLR3/MICA/TAB2/CASP18/AKT3/SRPK1/PTPN11/PIK3CA/PPP1CB/TRADD/HCFC2/JAK2/IFNGR1/FADD//APAF1/BF2/AKT1/TRAF6/CCL5/CGAS/JAK1/BLB2/LOC419429/BLB1/DMA/CD74/TLR2B/SYK/TLR2A/BLA
gga05132	Salmonella infection	221	-0.232	-0.879	0.757	IL18/TUBB1/NCKAP1L/GCC2/KPNA1/MAPK3/ELMO1/MAPK14/RAB9B/ARPC1B/TAB2/RHOGL/CASP18/AKT3//RIPK2/MYO6/KIF5B/TCF7/ROCK2/EXOC2/PODXL/PIK3CA/DYNC1LI2/TRADD/FADD/MAPK11/CYTH4/FYCO1/AKT1/TRAF6/PIK3CG/CYTH3/MAPK9/TLR4/RAB7B/ARHGEF26/PIK3C2G/TUBA3E/TLR2B/TLR2A/FLNA/WASF3/RHOJ
gga04530	Tight junction	137	-0.228	-0.812	0.875	DLG1/PPP2R2B/PRKCE/RAPGEF2/ARPC1B/PRKAA1/BVES/ROCK2/MYH11/MAP3K1/CACNA1D/SYNPO/PARD6B/RAP2C//TJP1/RAB8B/TIAM1/RDX/HCLS1/CLDN5/MAPK9/CGNL1/AMOTL1/TUBA3E/CD1C/CLDN16/CD1B
gga04141	Protein processing in endoplasmic reticulum	148	-0.217	-0.785	0.913	UBQLN1/TRAM1L1/TRAF2/MAN1C1/EIF2AK4/HERPUD1/BAK1/UGGT2/WFS1/HSPA4L/CKAP4/FBXO2/NGLY1/SAR1B//MAN1B1/MBTPS2/SEL1L/EDEM1/ATXN3/EDEM3/SEC24D/ERO1B/DNAJC5/CAPN2/SEC23A/MAN1A2/MAPK9/MAN1A1/CRYAB/CRYAA
gga04218	Cellular senescence	136	-0.217	-0.772	0.935	MTOR/NBN/MAP2K1/PPP1CC/PTEN/SIRT1/LOC769000/PIK3R2/RASSF5/PPP3CB/HIPK3/VDAC1/PIK3CB/BTRC//CDK6/SLC25A4/PPP3R1/RRAS/ATR/ITPR2/NFATC2/MDM2/MCU/HIPK1/KRAS/RB1/PIK3R3/MAPK3/MICA/MAPK14/LIN54/E2F3/FOXM1/AKT3/TGFBR2/NFATC3/TGFBR1/CACNA1D/PIK3CA/PPP1CB/CAPN2/BF2/MAPK11/AKT1/CALML3/TGFBR2L/CCNE2/SMAD3/ETS1/TRPV4
gga04150	mTOR signaling pathway	134	-0.195	-0.693	0.986	PRKCA/FNIP2/STRADB/RICTOR/KRAS/PIK3R3/RPS6KB1/MAPK3/SKP2/GRB2/PDPK1/ULK2/WNT16/AKT3//PRKAA1/WNT7B/SLC38A9/PIK3CA/WNT8B/WNT6/RPS6KA6/LPIN1/LRP6/FZD2/AKT1/RPS6KA3/GRB10/RPS6KA2/RNF152/FZD4/PRKCB/WNT8A
gga01240	Biosynthesis of cofactors	121	-0.185	-0.647	0.998	OXSM/NME4/NMNAT1/CTPS2/AKR1A1/GGH/AK7/UGT1A1/MTHFD1/DLD/MOCS1/GMPPA/BCAT1/KYNU//FECH/RFK/UGT2A1/AK9/RFKL/SHMT1/NADK2/PANK3/ADSS1/BCO1/PDXK/AK5/HAAO/GCH1/NMNAT2
gga04120	Ubiquitin mediated proteolysis	127	-0.172	-0.607	1	UBE4B/ERCC8/BIRC8/FBXW11/UBE2O/UBA2/SOCS3/UBE2J2/WWP1/BRCA1/UBE2Z/UBE2R2L/FZR1/TRIP12//KLHL9/CUL5/BTRC/DDB2/PIAS2/PIAS1/HERC4/BIRC3/UBE3B/UBE3C/NEDD4L/MDM2/UBE2W/FBXO2/SKP2/CBL/MAP3K1/BIRC7/DET1/ITCH/CUL4B/TRAF6/SMURF2/SMURF1/CUL4A/MID1
