# Supplementary material for: DNA methylome and transcriptome identified Key genes and pathways involved in Speckled Eggshell formation in aged laying hens
Source: BMC Genomics. 2023 Jan 19;24:31. doi: 10.1186/s12864-022-09100-8 (PMC9854222; doi:10.1186/s12864-022-09100-8)
Supplement: Supplementary file 5 — Additional file 5: Supplementary Table 5. Summary statistics for WGBS alignment and methylation information of eggshell gland. [file 12864_2022_9100_MOESM5_ESM.xls]

## Sheet: Sheet1
Supplementary Table 5.Summary statistics for WGBS alignment and methylation information of eggshell gland
Group	Sample	Clean Reads	Unique mapped reads	Mapping rate(%)	mC(%)	mCpG (%)	mCHG(%)	mCHH(%)
Speckle	S35	138291546	106773604	77.2	3.4	60.1	0.3	0.4
	S65	202928010	148273722	73.1	3.5	63.9	0.4	0.5
	S68	178693038	136466146	76.4	3.4	63.7	0.3	0.4
Normal	N158	198548772	156055986	78.6	3.5	55.5	0.3	0.4
	N164	202486738	150408526	74.3	3.3	61.5	0.4	0.4
	N170	166119472	124976284	75.2	3.5	58.6	0.3	0.4
